# Supplementary material for: Exploring BODIPY-Based Sensor for Imaging of Intracellular Microviscosity in Human Breast Cancer Cells
Source: Int J Mol Sci. 2022 May 19;23(10):5687. doi: 10.3390/ijms23105687 (PMC9143602; doi:10.3390/ijms23105687)
Supplement: Supplementary file 1 [file ijms-23-05687-s001.zip]

Archive with 1 entries (1 files):
- ijms-1698052-supplementary.pdf
